# Supplementary material for: Unveiling the ESIPT Luminescence Mechanism of 4′-N,N-Diethylamino-3-Hydroxyflavone in Ionic Liquid: A Computational Study
Source: Molecules. 2025 Mar 20;30(6):1381. doi: 10.3390/molecules30061381 (PMC11945155; doi:10.3390/molecules30061381)
Supplement: Supplementary file 1 [file molecules-30-01381-s001.zip]

Archive with 1 entries (1 files):
- molecules-3444181-supplementary.pdf
